# Supplementary material for: vanI: a novel d-Ala-d-Lac vancomycin resistance gene cluster found in Desulfitobacterium hafniense
Source: Microb Biotechnol. 2014 Jul 5;7(5):456–66. doi: 10.1111/1751-7915.12139 (PMC4229326; doi:10.1111/1751-7915.12139)
Supplement: Table S1 — Identity matrix showing percentage amino acid identity of d-Ala-d-Lac ligases representing the currently known van gene clusters of the d-Ala-d-Lac type. The sequences used here are translated, using the standard bacterial genetic code, from the full-length genes used in Fig. 3. Accession numbers are given in parentheses. The identity matrix were generated using MatGAT as described under experimental procedures. Colour codes highlight the different vancomycin resistance clusters. Shades of brown indicates representatives of cluster II, whereas blue and purple indicates representatives of cluster I. [file mbt20007-0456-sd1.xls]

## Sheet: supl-table-1
vanI, Desulfosporosinus youngiae (2508507521)	93.3
vanI, Desulfitobacterium hafniense DCB2 (CP001336)	85.5	85.8
vanI, Desulfitobacterium hafniense Y51 (AP008230)	80.5	83.3	89.5
vanM^, Streptomyces toyocaensis (U82965)	74.6	75.1	74.3	72.5
vanM^, Streptomyces coelicolor (AL939117)	75.1	75.4	74.9	72.2	78.6
vanN, Amycolatopsis coloradensis (DQ246438)	71.2	71.5	68.6	66.9	71.8	68.6
vanN, Amycolatopsis orientalis (AF060799)	68.1	69	67	66.3	72.4	68.1	83.7
vanN, Actinoplanes teichomyceticus (AJ605139)	73.6	73.3	73.6	68.6	76.6	75.7	73.5	72.1
vanN, Actinoplanes teichomyceticus (AJ632270)	73	72.8	73	68	76	75.1	72.9	71.8	99.1
vanD, Enterococcusgallinarum (DQ172830)	59.3	59	60.1	57.8	61	60.7	57.3	58.6	57.4	57.1
vanD, Enterococcus raffinosus (AB242319)	63.7	63.1	64.4	61.2	63	63.3	60.2	62.4	61.2	60.9	78.7
vanD, Enterococcus faecium (AY082011)	64	63.4	64.7	61.5	63.3	63.6	60.5	62.6	61.4	61.2	79	99.7
vanD, Enterococcus faecium (AY489045)	63.7	62.5	64.4	61.2	61.6	62.1	59.9	61.5	60.3	60	78.1	94.8	95
vanD, Enterococcus faecium (AF130997)	62.2	61.6	62.7	60.1	61.3	60.7	59.5	60.6	58.8	58.6	81.9	85.4	85.7	85.4
vanD, Enterococcus faecium (AF175293)	60.8	60.5	62.1	59.5	61	60.1	58.9	60.1	58.3	58	80.8	83.7	84	86	97.1
vanB, Enterococcus faecalis (U35369)	65.7	64.8	66.2	63.2	63.3	62.4	58.2	58.9	63.2	62.9	68.5	68.5	68.8	67.9	67.3	67.1
vanB, Enterococcus faecalis (AF192329)	66	65.1	65.9	63.7	63.9	63.6	59.4	59.2	63.2	62.9	68.8	68.2	68.5	67.6	67.6	67.3	96.8
vanB, Enterococcus faecium (AF310956)	65.4	64.5	65.9	63.7	63.9	63.6	59.4	59.2	63.2	62.9	68.8	67.6	67.9	67.1	67.6	67.3	95.9	98.8
vanB, Clostridium sp. (AY655720)	65.7	64.8	65.6	63.5	63.6	63.3	59.4	59.2	62.9	62.6	69.4	67.9	68.2	67.3	68.2	67.9	95.6	98.8	98.8
vanB, Clostridium sp. (AY772783)	65.7	64.8	65.6	63.5	63.6	63.3	59.1	58.9	62.9	62.6	69.1	67.9	68.2	67.3	67.9	67.6	95.9	99.1	99.1	99.7
vanB, Enterococcus faecium (AY655721)	65.7	64.8	65.6	63.5	63.6	63.3	59.4	59.2	62.9	62.6	69.4	67.9	68.2	67.3	68.2	67.9	95.6	98.8	98.8	100	99.7
VanB, Eggerthella lenta (AY655718)	65.4	64.5	65.3	63.2	63.3	63	59.1	58.9	62.6	62.3	69.1	67.6	67.9	67.1	67.9	67.6	95.3	98.5	98.5	99.7	99.4	99.7
vanF, Paenibacillus popilliae (AF155139)	66.6	65.2	64.1	62	63.6	64.2	59.7	58.3	63.2	62.6	65	64.7	65	63	65.6	63.8	68.8	69.7	69.7	69.7	69.4	69.7	69.4
vanM*, Enterococcus faecium (FJ349556)	63.1	62.5	63.3	60.9	61.3	59.8	57.3	56.6	59.7	59.1	66.2	65.6	65.9	64.7	66.2	65.3	70.6	71.4	71.4	71.7	71.7	71.7	71.4	78.7
vanA, Paenibacillus apiarius (DQ018711)	63.7	62.5	63.3	60.9	61.8	61.6	59.9	57.2	61.4	60.9	66.2	66.5	66.8	66.2	66.5	66.2	72.3	74.3	73.8	73.5	73.5	73.5	73.2	81.9	86.3
vanA, Paenibacillus thiaminolyticus (AY926880)	63.1	62.5	62.4	60.9	61.3	61	59.4	57.2	60.9	60.6	68.5	67.1	67.3	66.2	68.5	67.9	73.8	74.6	74.6	74.3	74.3	74.3	74.1	76.4	81.6	87.2
vanA, Paenibacillus thiaminolyticus (DQ018710)	63.4	62.8	64.1	62.5	62.1	62.4	60.8	58.9	61.7	61.2	69.1	67.3	67.6	66.2	69.1	68.5	73.8	75.8	75.8	75.5	75.5	75.5	75.2	76.4	81.9	88	95.6
vanA, Bacillus circulans (Y15704)	63.7	63.7	63.8	62.3	62.1	60.7	59.4	57.8	61.2	60.6	66.8	66.8	67.1	66.5	67.9	67.3	74.6	76.1	76.1	75.8	75.8	75.8	75.5	76.4	80.2	84.5	90.4	90.1
vanA, Enterococcus faecium (M97297)	63.7	64.2	64.1	62.3	63	61.6	59.7	58	62	61.4	68.2	67.9	68.2	67.6	68.8	68.2	75.5	76.4	75.8	75.5	75.5	75.5	75.2	76.7	79.9	85.7	91	90.4	93
vanA, Enterococcus faecium (AF516335)	63.7	64.2	64.1	62.3	63	61.6	59.7	58	62	61.4	68.2	67.9	68.2	67.6	68.8	68.2	75.5	76.4	75.8	75.5	75.5	75.5	75.2	76.7	79.9	85.7	91	90.4	93	100
vanA, Enterococcus faecalis (AB247327)	63.7	64.2	64.1	62.3	63	61.6	59.7	58	62	61.4	68.2	67.9	68.2	67.6	68.8	68.2	75.5	76.4	75.8	75.5	75.5	75.5	75.2	76.7	79.9	85.7	91	90.4	93	100	100
vanA, Staphylococcus aureus (AE017171)	63.7	64.2	64.1	62.3	63	61.6	59.7	58	62	61.4	68.2	67.9	68.2	67.6	68.8	68.2	75.5	76.4	75.8	75.5	75.5	75.5	75.2	76.7	79.9	85.7	91	90.4	93	100	100	100
	vanI, Desulfosporosinus OT (2514677937)	vanI, Desulfosporosinus youngiae (2508507521)	vanI, Desulfitobacterium hafniense DCB2 (CP001336)	vanI, Desulfitobacterium hafniense Y51 (AP008230)	vanM^, Streptomyces toyocaensis (U82965)	vanM^, Streptomyces coelicolor (AL939117)	vanN, Amycolatopsis coloradensis (DQ246438)	vanN, Amycolatopsis orientalis (AF060799)	vanN, Actinoplanes teichomyceticus (AJ605139)	vanN, Actinoplanes teichomyceticus (AJ632270)	vanD, Enterococcusgallinarum (DQ172830)	vanD, Enterococcus raffinosus (AB242319)	vanD, Enterococcus faecium (AY082011)	vanD, Enterococcus faecium (AY489045)	vanD, Enterococcus faecium (AF130997)	vanD, Enterococcus faecium (AF175293)	vanB, Enterococcus faecalis (U35369)	vanB, Enterococcus faecalis (AF192329)	vanB, Enterococcus faecium (AF310956)	vanB, Clostridium sp. (AY655720)	vanB, Clostridium sp. (AY772783)	vanB, Enterococcus faecium (AY655721)	VanB, Eggerthella lenta (AY655718)	vanF, Paenibacillus popilliae (AF155139)	vanM*, Enterococcus faecium (FJ349556)	vanA, Paenibacillus apiarius (DQ018711)	vanA, Paenibacillus thiaminolyticus (AY926880)	vanA, Paenibacillus thiaminolyticus (DQ018710)	vanA, Bacillus circulans (Y15704)	vanA, Enterococcus faecium (M97297)	vanA, Enterococcus faecium (AF516335)	vanA, Enterococcus faecalis (AB247327)
Supplemental table 1: Identity matrix showing percentage amino acid identity of D-Ala-D-Lac ligases representing the currently known van gene clusters of the D-Ala-D-Lac type. The sequences used here are translated, using the standard bacterial genetic code, from the full length genes used in figure 3. Accession numbers are given in parentheses. The identity matrix were generated using MatGat as …
